# Supplementary material for: Two distinct Notch signals, Delta-like 4/Notch1 and Jagged-1/Notch2, antagonistically regulate chemical hepatocarcinogenesis in mice
Source: Commun Biol. 2022 Jan 21;5:85. doi: 10.1038/s42003-022-03013-8 (PMC8782997; doi:10.1038/s42003-022-03013-8)
Supplement: Supplementary file 3 — Supplementary Data 1 [file 42003_2022_3013_MOESM3_ESM.xlsx]

## Sheet: Fig 1b
Hes1
NT	HCC
0.626899	2.94455
1.15517	7.60346
1.05898	3.49693
1.14197	4.09329
1.01698	1.36567

## Sheet: Fig 1d
Dll1			Dll4			Jag1			Jag2
NT	HCC		NT	HCC		NT	HCC		NT	HCC
1.1523	0.878636		1.15575	1.19225		1.26913	1.32253		1.26546	0.492021
0.732108	1.10959		0.951913	3.22741		1.11601	1.4541		0.928657	1.22041
1.36347	0.956636		1.13308	2.24468		1.22893	1.36179		1.89977	1.27032
0.979715	0.858017		0.923088	2.15962		0.754162	0.926862		0.545087	1.1182
0.772407	1.06706		0.836165	1.37424		0.631768	1.07621		0.361022	0.714699

## Sheet: Fig 1e
Hes1	Dll4	Jag1
0.921654	0.606369	0.859857
2.29055	1.72404	1.77569
0.991833	0.748484	0.775253
0.442177	0.54156	0.698096
0.22346	0.204627	0.212748
1.30546	1.85936	1.254
1.00955	1.34223	1.30294
0.815314	0.973332	1.12141

## Sheet: Fig 3c
Cont	KO
14	6
15	4
12	1
10	1
20	17
3	2
5	1
3	4
31	1
5
4

## Sheet: Fig 3d
Cont	KO
5.21429	2
8	2
6.08333	1
3.2	1
5.2	1.35294
2	2
2.4	3
3	1
5.32258	1
5
3

## Sheet: Fig 4b
Cont_male	Cont_female	KO_male	KO_female
73.8095	15.7895	100	69.2308

## Sheet: Fig 4c
Cont_male	Cont_female	KO_male	KO_female
4	0	4	1
8	0	1	1
3	0	3	2
1	0	2	2
1	0	1	0
0	2	2	2
1	0	4	0
4	2	9	2
5	0	3	0
0	0	8	2
0	0	5	2
2	1	2	1
2	0	1	0
1	0	2
3	0	1
0	0
0
8
2
2
2
1
2
0
0
6
1
1
1
9
1
0
1
0
3
0
4
0
0
2
2
3

## Sheet: Fig 4d
Cont_male	Cont_female	KO_male	KO_female
4	1.25	2.75	3
3	1.5	15	1
2	2	15	1
2		8	1
2		1	1.5
0		2.5	3
2		2.25	2
7.625		2	3.5
4.6		4	No measurement
0		3
0		2
2		3
3		3
5		1
1.33333		2
0
0
3
1.5
2
3
5
2.5
0
0
2.41667
1
3
1
5.88889
1
0
2
0
1.33333
0
2.25
0
0
2.5
2
5

## Sheet: Fig 5c
Cont	KO
1.22967	1.66345
0.643305	1.7524
0.892983	1.84589
1.23404	2.15013

## Sheet: Fig 6d
GFP	NICD1	NICD2	NICD1&2
1.09804	1.89859	0.898087	1.65282
0.97937	2.10661	0.996489	1.34716
0.876561	3.31711	1.08292	1.75921
1.04603	2.34555	0.999949	1.52618

[truncated: 1 more sheets: Fig 6e]
